# Supplementary material for: A helicase-tethered ORC flip enables bidirectional helicase loading
Source: eLife. 2021 Dec 9;10:e74282. doi: 10.7554/eLife.74282 (PMC8828053; doi:10.7554/eLife.74282)
Supplement: Figure 5—figure supplement 1—source data 1. [file elife-74282-fig5-figsupp1-data1.xlsx]

## Sheet: Helicase_Rec_Load_Fig5_supp1
Quantification of Mcm5 band normalized to unlabeled protein control
Helicase Recruitment (ATPγS; low-salt wash)
	Repeat 1	Repeat 2	Mean	STD-dev
Unlabeled Control	1	1	1	0
Mcm2-73N-650/ORC6C-549	0.703997	0.55112	0.627558	0.0764384
Mcm2-73N-650/ORC6∆119, 6C-549	1.03806	0.777232	0.907646	0.130414
Helicase Loading (ATP; high-salt wash)
Unlabeled Control	1	1	1	0
Mcm2-73N-650/ORC6C-549	1.00569	0.932925	0.969307	0.0363818
Mcm2-73N-650/ORC6∆119, 6C-549	0.0523581	0.0844464	0.0684022	0.0160441
Mcm2-73N-650/ORC6C-549/Cdt1C-650	0.712548	0.696507	0.704528	0.00802014
